# Supplementary material for: Studies on Novel Diagnostic and Predictive Biomarkers of Intrahepatic Cholestasis of Pregnancy Through Metabolomics and Proteomics
Source: Front Immunol. 2021 Oct 14;12:733225. doi: 10.3389/fimmu.2021.733225 (PMC8552060; doi:10.3389/fimmu.2021.733225)
Supplement: Supplementary file 3 [file DataSheet_3.xls]

## Sheet: ICP
Number	Age	First- trimester				Second- trimester
		GCA	ACOX1	L-palmitoylcarnitine	LOG	GCA	ACOX1	L-palmitoylcarnitine	LOG
1	38	6.44	104.801	9.55422e+07	7.9802	10.74	25.0866	1.04788e+08	8.02031
2	36	10.07	81.0185	2.2375e+08	8.34976	7.43	147.936	6.9423e+07	7.8415
3	40	0.82	118.564	5.7949e+07	7.76305	0.32	323.415	1.61421e+08	8.20796
4	20	13.8	103.702	1.42862e+08	8.15492	0.55	335.827	8.02369e+07	7.90437
5	30	62.6	107.222	1.22596e+08	8.08847	1.05	180.88	1.55482e+08	8.19168
6	28	0.47	287.502	1.58579e+08	8.20025	18.3	136.664	1.81578e+08	8.25906
7	29	0.67	153.654	4.45781e+07	7.64912	0.34	124.935	2.17558e+08	8.33758
8	29	7.4	111.874	1.74946e+08	8.2429	0.94	92.0693	1.23924e+08	8.09316
9	31	0.88	95.0944	2.12862e+08	8.3281	0.38	454.225	9.38327e+07	7.97235
10	22	7.5	77.0238	1.31331e+08	8.11837	19.72	360.182	9.36168e+07	7.97135
11	31	5.76	118.703	6.70718e+07	7.82654	7.63	112.457	9.58114e+07	7.98142
12	27	13.72	106.558	1.17902e+08	8.07152	3.27	790.52	8.09972e+07	7.90847
13	30	1.96	73.1242	2.17766e+08	8.33799	0.36	332.468	3.41145e+07	7.53294
14	25	12.34	43.1515	8.05196e+07	7.9059	3.36	107.017	8.15081e+07	7.9112
15	24	0.27	673.33	1.31331e+08	8.11837	17.5	135.945	1.10776e+08	8.04445
16	22	19.9	212.34	6.70718e+07	7.82654	13.48	205.943	8.97803e+07	7.95318
17	29	49.9	115.815	1.17902e+08	8.07152	0.63	147.201	1.26364e+08	8.10162
18	30	17.6	120.518	2.17766e+08	8.33799	7.56	85.9131	1.05094e+08	8.02158
19	18	10.23	151.323	8.05196e+07	7.9059	20.28	112.115	4.96571e+07	7.69598
20	28	0.37	87.2932	1.31429e+08	8.11869	1.35	129.877	8.72556e+07	7.94079
21	23	1.24	121.975	1.92098e+07	7.28352	1.03	213.29
22	30	2.08	123.802	9.5518e+07	7.98009	14.84	82.7101
23	31	0.57	245.516	1.18332e+08	8.0731	0.41	106.005
24	26	0.82	67.0361	6.04895e+07	7.78168	3.5	232.398
25	28	1.07	125.27			2	288.522
26	30	1.37	218.295			0.7	266.168
27	27	1.47	281.653			1.4	117.774
28	24	1.16	137.337			1.73	340.364
29	34	55.6	54.8148			3.1	296.607
30	29	20.13	147.114			0.64	534.417
31	26	104.6	165.887			6	359.865
32	31	0.37	101.356			4.8	315.156
33	31	5.44	129.515			1.8	289.473
34	29	2.79	84.5384			6.8	350.352
35	26	0.75	70.8499			0.5	321.339
36	26	1.59	162.758			1.8	238.106
37	36	0.36	227.29			2.6	475.44
38	30	13.63	84.9295			0.42	541.551
39	32	36.63	99.4002			1.5	698.982
40	24	24.04	720.467			12.46	248.094

## Sheet: CONTROL
Number	Age	First- trimester				Second- trimester
		GCA	ACOX1	L-palmitoylcarnitine	LOG	GCA	ACOX1	L-palmitoylcarnitine	LOG
1	27	1.519	67.6909	1.90377e+07	7.27961	1.015	83.0479	4.34661e+07	7.63815
2	28	2.084	54.7361	6.72283e+07	7.82755	2.268	106.213	1.09797e+08	8.04059
3	27	0.723	55.032	5.00839e+07	7.6997	1.274	86.9097	8.21872e+07	7.9148
4	25	1.751	79.2162	1.54216e+08	8.18813	1.443	110.635	8.8306e+07	7.94599
5	33	0.646	58.6028	7.57349e+07	7.8793	0.552	95.9799	1.08325e+07	7.03473
6	33	0.617	131.298	4.62959e+07	7.66554	0.788	142.595	8.01572e+07	7.90394
7	27	1.079	153.107	1.12431e+08	8.05089	0.937	206.103	6.23419e+07	7.79478
8	24	1.944	71.3905	1.19981e+08	8.07911	1	130.796	4.18151e+07	7.62133
9	25	0.855	57.1105	269154	5.43	0.922	97.8205	8.34854e+07	7.92161
10	30	0.403	40.5492	269154	5.43	0.799	121.574	7.35796e+07	7.86676
11	24	0.8	89.466	269154	5.43	0.53	83.9354	1.36692e+08	8.13574
12	25	0.863	91.0911	538308	5.73103	0.891	94.1482	9.22101e+07	7.96478
13	27	0.886	83.6683	1.03849e+08	8.0164	1.625	89.6075	8.33912e+07	7.92112
14	26	1.445	120.739	1.12873e+08	8.05259	0.856	100.908	7.60815e+07	7.88128
15	30	1.216	112.115	9.61748e+07	7.98306	0.975	243.338	6.6463e+07	7.82258
16	30	0.625	202.3	269154	5.43	0.808	218.605	8.28012e+07	7.91804
17	30	1.493	81.436	1.57623e+08	8.19762	0.742	194.304	9.92386e+07	7.99668
18	26	0.801	78.5843	1.0436e+08	8.01853	0.563	104.332	6.83481e+07	7.83473
19	21	0.971	72.3212	9.14181e+07	7.96103	0.891	107.156	9.10522e+07	7.95929
20	34	0.942	61.9085	1.33848e+08	8.12661	0.667	86.0148	9.26396e+07	7.9668
21	34	1.005	84.3084	1.35064e+08	8.13054	0.479	75.7382	1.13481e+08	8.05492
22	26	3.312	93.3771	1.67217e+08	8.22328	0.859	112.544	6.98605e+07	7.84423
23	29	0.695	82.7101	1.03638e+08	8.01552	0.844	127.811	6.58758e+07	7.81873
24	28	1.256	125.286	9.11534e+07	7.95977	1.74	85.1222	9.50615e+07	7.978
25	25	0.532	70.7714	1.55908e+08	8.19287	1.232	154.695	9.30834e+07	7.96887
26	32	1.979	20.5511	1.47069e+08	8.16752	0.745	106.359	6.76074e+07	7.82999
27	24	1.253	93.7046	5.75697e+07	7.76019	0.776	106.213	7.8448e+07	7.89458
28	30	1.354	73.2541	3.9359e+07	7.59504	0.759	255.228	3.68178e+07	7.56606
29	25	1.177	153.849	4.9088e+07	7.69098	1.704	85.1222	7.13987e+07	7.85369
30	26	0.992	71.7005	9.26867e+07	7.96702	1.457	86.0148	1.08659e+08	8.03607
31	26	1.301	97.3249	1.31497e+08	8.11892	0.917	90.5113	4.17604e+07	7.62076
32	31	0.944	108.032	4.98508e+07	7.69767	0.926	458.318	8.10352e+07	7.90867
33	35	1.872	129.522	5.46604e+07	7.73767	0.966	92.0223	3.27782e+07	7.51558
34	25	1.235	63.4212	9.98461e+07	7.99933	0.356	96.2861
35	27	3.243	88.8177	4.31042e+07	7.63452	1.452	103.084
36	27	0.923	65.5498	1.79767e+08	8.25471	2.091	108.102
37	25	0.711	51.791	1.56562e+08	8.19469	0.392	114.463
38	32	0.994	81.436	2.33967e+07	7.36915	3.72	99.0525
39	30	0.765	157.205	1.25281e+08	8.09788	0.862	71.426
40	29	1.325	81.1181	8.95591e+07	7.95211	0.976	74.5828
