# Supplementary material for: Studies on Novel Diagnostic and Predictive Biomarkers of Intrahepatic Cholestasis of Pregnancy Through Metabolomics and Proteomics
Source: Front Immunol. 2021 Oct 14;12:733225. doi: 10.3389/fimmu.2021.733225 (PMC8552060; doi:10.3389/fimmu.2021.733225)
Supplement: Supplementary file 4 [file DataSheet_4.xls]

## Sheet: ICP 
Number	Age	Serum (third - trimester)					placental tissue (third - trimester)				perinatal outcome
		TBA	GCA	L-palmitoylcarnitine	LOG	ACOX1	L-palmitoylcarnitine	LOG	GCA	LOG	Gestational weeks (Delivery)	Newborn weight (g)
1	38	21.1	8.09	1.15376e+08	8.06211	83.3552	1.47911e+08	8.17	1912995687	9.28171	39.2	2840
2	36	21.6	10.2	1.27712e+08	8.10623	101.3	2.23872e+08	8.35	1997838047	9.30056	38.7	2940
3	40	15.2	4.96	9.71353e+07	7.98738	77.4369	1.44544e+08	8.16	1093072407	9.03865	39.3	2150
4	20	16.3	8.01	1.40672e+08	8.14821	87.5842	2.69153e+08	8.43	1556968055	9.19228	40.1	2880
5	30	31.2	13.32	1.6066e+08	8.20591	109.567	1.41254e+08	8.15	1114857914	9.04722	38.1	2700
6	28	17.7	7.98	1.01436e+08	8.00619	84.9497	1.31826e+08	8.12	1784052491	9.25141	40	3120
7	29	15.4	7.6	8.09937e+07	7.90845	83.5287	2.13796e+08	8.33	1233107729	9.091	40.5	3580
8	29	15.4	0.87	1.23075e+08	8.09017	69.3416	1.8197e+08	8.26	2049597900	9.31167	39	4420
9	31	26.9	16.8	1.87097e+08	8.27207	91.9519	3.46737e+08	8.54	2654653879	9.42401	39.1	3400
10	22	33.4	17.8	2.06053e+08	8.31398	112.483	1.65959e+09	9.22	9.13062e+08	8.9605	36.7	3140
11	31	15.6	4.26	1.20627e+08	8.08145	70.57					39.6	3200
12	27	18	5.4	1.29138e+08	8.11105	74.0276					40.5	3590
13	30	22.7	13.15	1.62011e+08	8.20955	88.8437					40.3	4300
14	25	27.7	13.68	1.57206e+08	8.19647	92.0233					39.6	3550
15	24	61.85	30	3.06685e+08	8.48669	247.915					37.6	2500
16	22	46.4	21.33	1.99106e+08	8.29908	321.534					38.2	2590
17	29	53.9	22.24	2.02583e+08	8.3066	500.233					36.8	3150
18	30	15.8	4.27	1.19915e+08	8.07888	70.7246					39.7	3030
19	18	16.8	4.66	9.20464e+07	7.96401	74.0276					39	3130
20	28	76.4	26.8	2.50982e+08	8.39964	364.043					29	3780
21	23	40.5	20.69	2.73309e+08	8.43665	128.959					36.9	3200
22	30	41	16.76	1.88566e+08	8.27546	134.683					38
23	31	18.3	5.1	1.07738e+08	8.03237	82.6639					39	1100
24	26	21	10.29	1.1523e+08	8.06157	88.3025					39
25	28	33.81	15.1	2.08883e+08	8.3199	124.169					38.4	3930
26	30	33.5	14.39	1.78333e+08	8.25123	186.573					38.7
27	27	19.5	7.75	1.56692e+08	8.19505	78.3331					39.1	3110
28	24	60.6	26.5	2.21481e+08	8.34534	241.024					38
29	34	65.3	29.85	2.2493e+08	8.35205	367.712					37.8
30	29	57.8	36.83	2.52455e+08	8.40218	345.198					38	3240
31	26	42.1	17.85	1.67075e+09	9.22291	151.156					38.2	3000
32	31	21.2	11.42	1.24563e+08	8.09539	87.9428					39.4
33	31	22	10.9	1.28838e+08	8.11005	107.923					38.9	4050
34	29	43.3	19.5	1.98218e+08	8.29714	204.276					38.6
35	26	35.9	15.75	1.97475e+08	8.29551	160.328					38.7
36	26	32.1	14.09	1.7944e+08	8.25392	118.456					39.2
37	36	23.9	15.5	1.30586e+08	8.1159	106.558					39.7	3170
38	30	27.3	12.77	1.45008e+08	8.16139	123.436					39
39	32	49.6	24.8	2.01319e+08	8.30388	222.231					38.4
40	24	45.5	26.8	2.42133e+08	8.38405	184.098					38.7	3340

## Sheet: CONTROL
Number	Age	Serum (third - trimester)					placental tissue (third - trimester)				perinatal outcome
		L-palmitoylcarnitine	LOG	TBA	GCA	ACOX1	L-palmitoylcarnitine	LOG	GCA	LOG	Gestational weeks (Delivery)	Newborn weight (g)
1	27	269154	5.43	2.2	0.64	66.63	2.69153e+06	6.43	1.57085e+07	7.19613	38.9	3620
2	28	8.00822e+07	7.90354	2.8	0.43	51.66	7.58578e+07	7.88	2.1066e+07	7.32358	39.9	3050
3	27	8.86459e+07	7.94766	2.1	0.61	87.76	8.70964e+07	7.94	2.21908e+07	7.34617	40.2	4480
4	25	269154	5.43	6.1	0.84	98.38	977237	5.99	3.50456e+07	7.54463	40.1	3330
5	33	1.22753e+08	8.08903	4.76	0.72	72.28	7.24436e+07	7.86	4.73258e+07	7.6751	39.6	3710
6	33	3.65079e+07	7.56239	2.32	0.84	79.43	9.12011e+07	7.96	3.3586e+07	7.52616	39.7	4030
7	27	1.11249e+08	8.0463	2.1	2.22	43.64	1.14815e+08	8.06	4.16218e+07	7.61932	41	3330
8	24	3.8991e+07	7.59096	5.88	0.83	59.12	3.46737e+07	7.54	1.73119e+07	7.23834	40.4	3760
9	25	8.93578e+07	7.95113	4.1	1.52	85.81	1.02329e+08	8.01	3.22973e+07	7.50917	38	3860
10	30	1.17614e+08	8.07046	2.8	0.97	89.75	1.09648e+08	8.04	3.01126e+07	7.47875	40.3	2910
11	24	1.29624e+08	8.11269	2.2	1.65	85.45					39	3110
12	25	4.63736e+07	7.66627	3.12	1.37	89.02					39.6	3100
13	27	4.1918e+07	7.6224	3.2	0.57	91.58					39.6	2400
14	26	5.76584e+07	7.76086	4.16	1.01	93.81					39.5
15	30	1.15729e+08	8.06344	2.26	1.04	80.11					39.7
16	30	2.73492e+07	7.43694	2.7	0.76	72.91					39.4
17	30	8.14465e+07	7.91087	2.32	1.16	71.19					40
18	26	1.32707e+08	8.12289	5.1	0.87	78.43					39.4
19	21	5.44449e+07	7.73596	2.37	0.88	92.69					40
20	34	1.26274e+08	8.10132	1.8	1.57	54.9					40.3	3300
21	34	1.08058e+08	8.03366	1.5	2.52	86.87					39.4	2620
22	26	1.72301e+07	7.23629	7.6	0.74	66.63					41	3530
23	29	1.21994e+08	8.08634	2.2	1.22	88.12					40.3
24	28	269154	5.43	3.6	1.08	85.28					39.7
25	25	4.40316e+07	7.64376	1.6	1.34	89.21					39.8	3950
26	32	8.86125e+07	7.94749	3.8	2.32	97.99					40.4
27	24	1.18242e+08	8.07277	9.7	1.6	68.73					39.4
28	30	1.26038e+08	8.1005	2.9	0.68	90.3					40.6	2920
29	25	1.02818e+08	8.01207	0.7	0.54	73.87					39	3730
30	26	1.55384e+08	8.19141	4.97	0.37	70.88					40.4
31	26	1.03247e+08	8.01388	5.2	1.17	60.62					39.9	2520
32	31	1.32147e+08	8.12106	3.56	0.72	63.57					39.6	3380
33	35	269154	5.43	4.7	0.72	74.81
34	25	1.45549e+08	8.16301	3.2	3.4	85.91					38.9	3210
35	27	9.0306e+07	7.95572	5.3	1.3	81.12
36	27	1.92867e+07	7.28526	1.6	0.81	80.8
37	25	9.52715e+07	7.97896	5.4	2.72	76.38					39.6	3540
38	32	9.11248e+07	7.95964	2.22	1.28	57.11					40.1
39	30	9.25162e+07	7.96622	4.6	2.71	53.85					39.1
40	29	5.24527e+07	7.71977	2.3	1.84	56.22					38.7	2970
												3520
												3350
												2870
												3260
												3300
												2690
												2720
												2300
												3120
												2870
												3150
												1700
												3240
												3250
											39.4
